# Supplementary material for: Diversity Assessment and DNA-Based Fingerprinting of Sicilian Hazelnut (Corylus avellana L.) Germplasm
Source: Plants (Basel). 2022 Feb 25;11(5):631. doi: 10.3390/plants11050631 (PMC8912283; doi:10.3390/plants11050631)
Supplement: Supplementary file 1 [file plants-11-00631-s001.zip]

Archive with 1 entries (1 files):
- plants-1545127-supplementary.pdf
